# Supplementary material for: The Learning Objective Catalogue for Patient Safety in Undergraduate Medical Education – A Position Statement of the Committee for Patient Safety and Error Management of the German Association for Medical Education
Source: GMS J Med Educ. 2016 Feb 15;33(1):Doc10. doi: 10.3205/zma001009 (PMC4766934; doi:10.3205/zma001009)
Supplement: Reference of NCLM and Learning Objective Catalogue for Patient Safety in Undergraduate Medical Education, Supplementary material (only available in German) [file JME-33-10-s-002.xls]

## Sheet: Tabelle1
	Nummerierung				Art (Haltung, Wissen, Können)			LERNZIELE	REFERENZ ZUM NKLM (passendste Referenzierung grün markiert)
									Ebene 1	Ebene 2	Ebene 3	NKLM-Item Nummer (NKLM Itemnummer unterstrichen , wenn Begriff aus LZK wörtlich im NKLM Item erwähnt.)
1. Grundlagen 10-15%
	1a	Begriffe		Fehler		W		Der Student kennt die gängigen Definitionen für den Begriff "Fehler" im Arbeitsfeld der (klinischen) Medizin und ist in der Lage, die wichtigsten Fehlerarten zu benennen. Der Student kennt die Definition der Fehlerkette sowie ein Modell, das diese erklärt (z.B. Swiss-cheese-Model).	Die Absolventin und der Absolvent beachten die Patientensicherheit und sind sich ihrer unmittelbaren persönlichen Verantwortung bewusst.	Sie thematisieren wesentliche Aspekte im Umgang mit Fehlern und nutzen Strategien zur Umsetzung von Patientensicherheit. Sie können...	… kritische Ereignisse, Schäden und Fehler (Systemversager), sowie Begriffe wie Irrtum, Komplikation oder adverse event, definieren und differenzieren und in einem konkreten Fall identifizieren.	10.6.1.1
									(s.o.)	(s.o.)	…. verschiedene Fehlerarten benennen und Mechanismen der Fehlerentstehung theoretisch erläutern und in einem konkreten Fallbeispiel identifizieren.	10.6.1.3
	1b			Schuld und Fehler		W		Der Student kennt die Differenzen zwischen "Schuld" und "Verantwortung" im Kontext des klinischen Handelns und kann somit diese benennen.	Die Absolventin und der Absolvent beachten die Patientensicherheit und sind sich ihrer unmittelbaren persönlichen Verantwortung bewusst.			10.6. ergänzend zum NKLM
	1c	Recht		Patientenrechte und ärztliche Schweigepflicht		W		Der Student kennt die Patientenrechte in ihren wesentlichen Grundzügen sowie die Voraussetzungen und Grenzen der ärztlichen Schweigepflicht und kann deren Bedeutung für sein Handeln anhand konkreter Fallgestaltungen erläutern.	Die Absolventin und der Absolvent richten ihr Handeln an Werten und Normen aus.	Sie orientieren ihr Handeln an für das ärztliche Handeln zentralen Werten. Sie können…	… bei ihrem Handeln das Gebot von Schweigepflicht und Vertraulichkeit beachten.	11.1.1.3
									Ethik und Recht in der Patientenversorgung: Die Absolventin und der Absolvent sind mit ethischen und rechtlichen Fragen der Patientenversorgung vertraut.	Sie pflegen angemessene Beziehungen zu Patientinnen, Patienten, Angehörigen, Kolleginnen, Kollegen, Pflegenden und anderen Berufsgruppen. Sie können…	… die ethischen und rechtlichen Anforderungen zur Schweigepflicht umsetzen.	18.3.2.3
	1d			Straf-, Zivil- und Berufsrecht		W		Der Student kennt die Unterschiede zwischen Straf-, Zivil- und Berufsrecht und kann die damit verbundenen rechtlichen Konsequenzen benennen. Er kann mögliche juristische Konsequenzen ärztlicher Behandlungsfehler benennen.	Die Absolventin und der Absolvent richten ihr Handeln an Werten und Normen aus.	Sie kennen und berücksichtigen die rechtlichen Rahmenbedingungen und Verpflichtungen sowie die ethischen Prinzipien ärztlichen Handelns. Sie können …	… die für das ärztliche Handeln relevanten rechtlichen Vorschriften erläutern und diese bei ihrem Handeln berücksichtigen.	11.1.2.1 ergänzend zum NKLM
	1e			Übernahmeverschulden	H	W		Der Student kennt den Begriff des Übernahmeverschuldens; er kann diesen anhand eines Beispiels aus der klinischen Praxis erläutern und sein eigenes klinisches Handeln diesbezüglich reflektieren. Er kann zwischen delegationsfähigen und nicht-delegationsfähigen Aufgaben unterscheiden und Beispiele benennen.				fehlt im NKLM
	1f	Ausmaß, Epidemiologie	Hotspots	Hygiene		W	K	Der Student kennt häufige Fehler in der Hygiene sowie deren Einfluss auf die Patientensicherheit und kann diese benennen. Darüber hinaus kann dieser das Hygieneverhalten im klinischen Alltag kritisch reflektieren. Der Student weiss, dass klinikspezifische Hygienestandards existieren.	Die Absolventin und der Absolvent wenden die Prinzipien der Hygiene und Infektionsprävention persönlich konsequent an und dienen als Rollenvorbild. Sie können …	(nicht belegt)		14b.1 (14b1.1.1-6)
									Die Absolventin und der Absolvent erläutern, reflektieren und beraten zu krankheits- und zielgruppenspezifischen Maßnahmen der Prävention und Gesundheitsförderung und berücksichtigen individuelle Aspekte und Partizipation	Sie erläutern, reflektieren und beraten zu infektionsprophylaktischen Maßnahmen und führen diese durch. Sie können…	… Hygienemängel im klinischen Alltag erkennen, geeignete Maßnahmen einleiten und den eigenen Umgang mit Hygienemaßnahmen im Krankenhaus und in der Praxis reflektieren.	19.2.1.2
									(s.o.)	(s.o.)	häufige nosokomiale/ambulante Infektionskrankheiten, deren Übertragungswege und Infektionsprophylaxemaßnahmen benennen.	19.2.1.3
	1g			Arzneimitteltherapiesicherheit		W	K	Der Student kennt häufige Fehler im Bereich der Arzneimitteltherapie sowie deren Einfluss auf die Patientensicherheit und kann diese benennen. Ferner ist der Student im Stande, das Handeln auf dem Gebiet der Arzneimitteltherapie im klinischen Alltag kritisch zu reflektieren.	Die Absolventin und der Absolvent bewerten Arzneimittel und deren Anwendung kritisch und können in Abhängigkeit von Situation und Patientin bzw. Patienten eine adäquate Arzneitherapie vorschlagen beziehungsweise durchführen. Sie können ….	(nicht belegt)	… den Begriff der Pharmakovigilanz definieren; und Maßnahmen zur Wahrung der Patientensicherheit bei der Durchführung einer Arzneitherapie erklären und anwenden.	16.5.1.12 (vgl. Anwendungsbeispiele)
	1h			Diagnose-und Indikationssstellung		W	K	Der Student weiß, dass Fehler bereits im Bereich der Diagnose- und Indikationsstellung auftreten können und ist in der Lage ein Beispiel hierfür kritisch zu reflektieren.	Die Absolventin und der Absolvent beherrschen die methodischen Grundlagen und den Ablauf der Diagnostik sowie den Umgang mit diagnostischer Unsicherheit, Risiken von Diagnostik und Überdiagnostik und diagnostischen Ergebnissen im Niedrigprävalenzbereich.	Sie wenden die methodischen Grundlagen der Diagnostik an und können insbesondere mit der Unsicherheit der Diagnostik umgehen und Validitätsparameter einschätzen. Sie können...		15.1.1.1
	1i			wrong site/patient, Belassung von Fremdkörpern		W		Der Student weiß, dass es seltene unerwünschte Ereignisse gibt, wie z.B. Patienten-/Seitenverwechslung oder die Belassung von Fremdkörpern, die häufig schwerwiegende Folgen haben.				fehlt im NKLM
	1j			fehlende Prophylaxe (Stürze, Thrombose, LAE, Dekubiti)		W		Der Student weiß, dass es unerwünschte Ereignisse gibt wie z.B. Stürze, Thrombose oder Dekubitus, die aus einer mangelnden Prophylaxe resultieren.	Die Absolventin und der Absolvent erläutern, reflektieren und beraten zu krankheits- und zielgruppenspezifischen Maßnahmen der Prävention und Gesundheitsförderung und berücksichtigen individuelle Aspekte und Partizipation.	Sie kennen, erläutern und vermitteln zielgruppenspezifische Maßnahmen der Gesundheitsförderung und Prävention für ältere Menschen: Sie können…		19.2.11. ergänzend zum NKLM
									Die Absolventin und der Absolvent bewerten Prinzipien konservativer, nicht-pharmakologischer Therapie. Sie können ...	(nicht belegt)	Folgen einer Immobilisierung (Bettruhe/Lagerung) und das Prinzip der Mobilisation in Abhängigkeit der zugrunde liegenden Störung erklären.	16.10.1.4
	1k		adverse events	Large scale studies		W		Der Student kennt wichtige, aktuelle "large-scale-studies" zu Fehlern in der Medizin sowie die relevanten Ergebnisse dieser Studien.				fehlt im NKLM
2. Ursachen Erkennen als Basis für proaktives Handeln 40%
	2a	komplexes System	Organisationsfaktoren	Kopplung (eng, lose)		W	K	Der Student kennt die Systemtheorie der Zwischenfallsentstehung und kann die Unterschiede zum personenbezogenen Ansatz benennen. Er ist mit Merkmalen komplexer Situationen vertraut, die die Fehlerentstehung begünstigen.	Die Absolventin und der Absolvent beachten die Patientensicherheit und sind sich ihrer unmittelbaren persönlichen Verantwortung bewusst.	Sie thematisieren wesentliche Aspekte im Umgang mit Fehlern und nutzen Strategien zur Umsetzung von Patientensicherheit. Sie können...		10.6.1. (10.6.1.1-5) ergänzend zum NKLM
									(s.o.)	Sie kennen wesentliche Aspekte des Komplikationsmanagement, der Risikokommunikation, das Critical Incident Reporting System (CIRS), erkennen kritische Ereignisse, und sind eingewiesen in den Umgang mit falschen Entscheidungen. Sie können…		10.6.2 (10.6.2.1-2)
									(s.o.)	Sie demonstrieren einen angemessenen Umgang mit unerwünschten Ereignissen und Fehlern. Sie können …		10.6.3 (10.6.3.1-3)
	2b			Hierarchien		W		Der Student kann den negativen Einfluss einer ausgeprägten Hierarchie auf die Patientensicherheit erläutern.				fehlt im NKLM
	2c		Patientenfaktoren	Polypharmazie		W		Der Student kennt Patientenfaktoren wie z.B. Polypharmazie und Multimorbidität, die zur Komplexität des Systems beitragen und die Fehlerentstehung begünstigen.	Die Absolventin und der Absolvent wenden therapeutische Prinzipien an. Sie können …	(nicht belegt)	… Besonderheiten bei der Behandlung von Patienten mit Begleiterkrankungen erläutern und bei der Therapie berücksichtigen.	16.1.1.4
									Die Absolventin und der Absolvent bewerten Arzneimittel und deren Anwendung kritisch und können in Abhängigkeit von Situation und Patientin bzw. Patienten eine adäquate Arzneitherapie vorschlagen beziehungsweise durchführen. Sie können ….	(nicht belegt)	… den Begriff der Pharmakovigilanz definieren; und Maßnahmen zur Wahrung der Patientensicherheit bei der Durchführung einer Arzneitherapie erklären und anwenden.	16.5.1.12
									(s.o.)	(nicht belegt)	… die Problematik der Polypharmazie erklären und Maßnahmen zu deren Vermeidung anwenden.	16.5.1.5
	2d		individuelle Faktoren	Grenzen menschlicher Leistungsfähigkeit	H	W		Der Studierende weiß, dass die menschliche Leistungsfähigkeit begrenzt ist und kennt psychische und physische Faktoren, die die Fehlerentstehung begünstigen.	Die Absolventin und der Absolvent richten ihr Handeln an personenbezogenen Aspekten aus.	Sie sind zur Selbsterkenntnis, Selbstreflexion, Selbstkritik und Selbstentwicklung fähig. Sie können…	...Nutzen und Risiken selektiver Wahrnehmung sowie Beobachtungs- und Beurteilungsfehler kennen und Strategien anwenden, um ihre Auswirkungen zu minimieren.	11.3.2.3 ergänzend zum NKLM
	2e			Einschätzung der eigenen Kompetenz	H	W		Der Studierende weiß, dass die eigene Kompetenz begrenzt ist und eine Selbstüberschätzung die Fehlerentstehung begünstigt.	(s.o.)	(s.o.)	… eigene Kompetenzen realistisch einschätzen und die Übernahme von Aufgaben und Verantwortung daran ausrichten.	11.3.2.2 ergänzend zum NKLM
	2f		Interaktion	Patient		W		Der Student weiß, dass eine mangelhafte Aufklärung über Behandlungsoptionen mit deren Vor- und Nachteilen sowie Risiken und die Möglichkeit nichts zu tun einen Fehler darstellt.	Die Absolventin und der Absolvent setzen vorbeugende und therapeutische und rehabilitative Maßnahmen effektiv ein. Sie können ...	(nicht belegt)	… in angemessener Weise über therapeutische Verfahren, ihre Ergebnisse und Risiken aufklären und darauf basierend eine Einwilligung einholen.	5.4.1.3
									Die Absolventin und der Absolvent gestalten eine vertrauensvolle, stabile Arzt-Patienten-Beziehung und beherrschen eine professionelle und patientenzentrierte Gesprächsführung unter Berücksichtigung der spezifischen Gesprächstypen, Gesprächsphasen und Gesprächsaufgaben.	Sie gestalten Entscheidungsprozesse gemeinsam mit Patientinnen und Patienten oder deren Bezugspersonen* unter Berücksichtigung der Voraussetzungen und möglichen Folgen der Urteilsbildung (Partizipative Entscheidungsfindung/ Shared Decision Making).	...Information über die verschiedenen Behandlungsoptionen mit deren Vor- und Nachteilen und Risiken unter Einsatz von Hilfsmitteln verständlich mitteilen	14c.2.6.2
									Die Absolventin und der Absolvent gestalten ihr kommunikatives Handeln durch den gezielten Einsatz von Kommunikationsstrategien auch in herausfordernden klinischen Kontexten und Konstellationen erfolgreich.	Sie sind in der Lage zu einer angemessenen Risikokommunikation und Aufklärung. Sie können …	… (positive und negative) Konsequenzen eines Verzichts auf diagnostische und therapeutische Maßnahmen erklären.	14c.4.2.2
									Sie vermitteln Informationen (insbesondere Diagnosemitteilung) und Erklärungen achtsam und verständlich, ermutigen zu Nachfragen und Diskussionen und berücksichtigen das Bedürfnis der Patientinnen und Patienten nach Beteiligung. Sie können...			14c 2.5
	2g	Schnittstellen		Team	H	W		Der Student weiß, dass es unterschiediche Arten und Merkmale von Teams gibt, welche Teamarbeit beeinflussen und die Fehlerentstehung begünstigen können.	Die Absolventin und der Absolvent reflektieren die Zusammenarbeit im Team und gestalten diese in konstruktiver Weise im Hinblick auf eine hohe Qualität der Patientenversorgung und der Teamarbeit.	Sie evaluieren mit den anderen Teammitgliedern die Qualität der gemeinsamen Arbeit und wählen vereinbaren ggf. Maßnahmen zur Verbesserung aus. Sie können…	… eigenes und fremdes Verhalten reflektieren, Fehler erkennen und diese in angemessener Weise ansprechen.	8.1.2 1.
									(s.o.)	(s.o.)	… basierend auf einer Fehleranalyse eine gemeinsame Lösungsstrategie entwickeln und daraus Konsequenzen für die zukünftige Qualität der gemeinsamen Arbeit ziehen.	8.1.2 2.
									(s.o.)	… Sie verhalten sich in der interprofesionellen Zusammenarbeit wertschätzend und tragen so zu einer guten Patientenversorgung bei. Sie können…	… die Teamstrukturen und -prozesse vor dem Hintergrund der Erkenntnis bewerten, dass viele Bereiche im Gesundheitswesen nur durch interprofessionelle Zusammenarbeit effektiv gelingen können.	8.2.1.1
	2h			Dokumentation	H	W		Der Student weiß, dass eine mangelhafte Dokumentation die Fehlerentstehung begünstigt und kann Beispiele kritisch reflektieren.				fehlt im NKLM
	2i			Hand-over	H	W		Der Student weiß, dass Schnittstellen in der Patientenversorgung die Fehlerentstehung begünstigen und kann Beispiele dafür nennen. Der Student weiß, dass eine unvollständige Patientenübergabe die Fehlerentstehung begünstigt.	Die Absolventin und der Absolvent richten ihr Handeln an interaktionsbezogenen Aspekten aus.	Sie sind in der Lage, mit rollenbedingten Herausforderungen umzugehen. Sie können...	… interdisziplinär und interprofessionell mit anderen zusammenarbeiten, mit dem Ziel einer optimalen Behandlung von Patientinnen und Patienten unter Hintanstellung berufspolitischer Aspekte.	11.4.2.3 (vgl. Anwendungsbeispiele) ergänzend zum NKLM
	2j			Mensch-Maschine		W		Der Student weiß, dass die Schnittstelle Mensch-Maschine die Fehlerentstehung begünstigt und kann mögliche Beispiele dafür benennen.	Die Absolventin und der Absolvent kennen Modelle und Methoden des Qualitätsmanagements und wenden diese an.	Sie haben Kenntnis über Maßnahmen zur Qualitätssicherung in der Patientenversorgung und deren Anwendungsbereiche. Sie können…	… in einer konkreten Krankheitssituation Maßnahmen der Qualitätssicherung benennen und sich aktiv daran beteiligen.	10.5. ergänzend zum NKLM
									Die Absolventin und der Absolvent reflektieren die spezifischen Anforderungen der mündlichen, schriftlichen und elektronischen Kommunikation sowie der öffentlichen Kommunikation und interagieren unter Einhaltung des Datenschutzes kontextspezifisch.	Sie beherrschen und reflektieren den Umgang mit medizinischen Informationstechnologien.	.... in einer elektronischen Patientenakte Untersuchungen anfordern, Befunde dokumentieren, Medikamentenverordnungen durchführen und Arztbriefe erstellen.	14c.6.3.2 ergänzend zum NKLM
									Die Absolventin und der Absolvent wenden patientennahe therapeutische Kompetenzen situativ adäquat, hygienisch einwandfrei und in einer für die Patientinnen und Patienten respektvollen Weise an. Sie können…	(nicht belegt)	… medizintechnische Geräte an der Mensch-Maschine- Schnittstelle bedienen.	14b.4.1.3 ergänzend zum NKLM
3. Lösungsansätze 45-60%
	3a	Strategien zur Optimierung von PS	Existierende Standards	Dokumente	H	W	K	Der Student kennt existierende Standards zur Erhöhung der Patientensicherheit wie z.B. Leitlinien (AWMF), Checklisten, Handlungsempfehlungen und klinikinterne SOPs und hat hierfür Beispiele angewendet.	Die Absolventin und der Absolvent kennen Modelle und Methoden des Qualitätsmanagements und wenden diese an.	Sie haben Kenntnis über Maßnahmen zur Qualitätssicherung in der Patientenversorgung und deren Anwendungsbereiche. Sie können…	… in einer konkreten Krankheitssituation Maßnahmen der Qualitätssicherung benennen und sich aktiv daran beteiligen.	10.5.1.1 (vgl. Anwendungsbeispiele)
									Die Absolventin und der Absolvent richten ihr Handeln an Werten und Normen aus.	Sie kennen und berücksichtigen die rechtlichen Rahmenbedingungen und Verpflichtungen sowie die ethischen Prinzipien ärztlichen Handelns. Sie können …	… den Stellenwert und den Empfehlungscharakter von Leitlinien erläutern sowie kontextualisieren und diese bei ihrem Handeln berücksichtigen.	11.1.2.3
									Die Absolventin und der Absolvent erläutern als kritische Anwender/-innen die Prinzipien und Methoden der Evidenzbasierten Medizin und wenden diese bei Problemstellungen im Rahmen der Behandlung individueller Patientinnen und Patienten an.	Sie nutzen erhobene und kritisch bewertete insbesondere primäre, aber auch sekundäre Evidenz zur Entscheidungsfindung bei einer medizinischen Fragestellung im ärztlichen Alltag. Sie können ....	Validitätskriterien und den klinischen Nutzen von Leitlinien erläutern und diese im Alltag anwenden.	14a 1.2.4
	3b		Lernen aus Erfolgen/Misserfolgen (S1)	CIRS, Vigilanzsysteme	H	W	K	Der Student kennt CIRS (Critical Incident Reporting System) und dessen Ziele und hat eine Beispielmeldung analysiert. Der Student kennt Vigilanzsysteme, z.B. Medizinprodukte- und Pharmakovigilanzsysteme (BfArM: Bundesinstitut für Arzneimittel und Medizinprodukte).	Die Absolventin und der Absolvent beachten die Patientensicherheit und sind sich ihrer unmittelbaren persönlichen Verantwortung bewusst.	Sie thematisieren wesentliche Aspekte im Umgang mit Fehlern und nutzen Strategien zur Umsetzung von Patientensicherheit. Sie können...	… kritische Ereignisse, Schäden und Fehler (Systemversager), sowie Begriffe wie Irrtum, Komplikation oder adverse event, definieren und differenzieren und in einem konkreten Fall identifizieren.	10.6.1.1
									(s.o.)	Sie kennen wesentliche Aspekte des Komplikations-managements, der Risikokommunikation, das Critical Incident Reporting System (CIRS), erkennen kritische Ereignisse, und sind eingewiesen in den Umgang mit falschen Entscheidungen. Sie können…		10.6.2
									Die Absolventin und der Absolvent kennen Modelle und Methoden des Qualitätsmanagements und wenden diese an.	Sie haben Kenntnis über Maßnahmen zur Qualitätssicherung in der Patientenversorgung und deren Anwendungsbereiche. Sie können...	… in einer konkreten Krankheitssituation Maßnahmen der Qualitätssicherung benennen und sich aktiv daran beteiligen.	10.5.1.1
									Die Absolventin und der Absolvent bewerten Arzneimittel und deren Anwendung kritisch und können in Abhängigkeit von Situation und Patientin bzw. Patienten eine adäquate Arzneitherapie vorschlagen beziehungsweise durchführen. Sie können ….	(nicht belegt)	… den Begriff der Pharmakovigilanz definieren; und Maßnahmen zur Wahrung der Patientensicherheit bei der Durchführung einer Arzneitherapie erklären und anwenden.	16.5.1.12
	3c			Morbiditäts- und Mortalitätskonferenzen		W		Der Student kennt Morbiditäts- und Mortalitätskonferenzen und deren Ziele.	Die Absolventin und der Absolvent kennen Modelle und Methoden des Qualitätsmanagements und wenden diese an.	Sie haben Kenntnis über Maßnahmen zur Qualitätssicherung in der Patientenversorgung und deren Anwendungsbereiche. Sie können…	… in einer konkreten Krankheitssituation Maßnahmen der Qualitätssicherung benennen und sich aktiv daran beteiligen.	10.5.1.1 (vgl. Anwendungsbeispiele) ergänzend zum NKLM
									Die Absolventin und der Absolvent richten ihr Handeln an professionsbezogenen Aspekten aus.	Sie tragen zur Qualitätssicherung bei. Sie können…	… Instrumente von Qualitätssicherung und Qualitätsmanagement in ihren Grundzügen erläutern und bei ihrem Handeln berücksichtigen.	11.2.3.4 (vgl. Anwendungsbeispiele) ergänzend zum NKLM
	3d			RCA		W		Der Student kennt die Methode der Root Cause Analysis und kann sie beschreiben.	Die Absolventin und der Absolvent beachten die Patientensicherheit und sind sich ihrer unmittelbaren persönlichen Verantwortung bewusst.	Sie demonstrieren einen angemessenen Umgang mit unerwünschten Ereignissen und Fehlern. Sie können …	… eine adäquate, systematische Fehleranalyse bei sich und anderen durchführen.	10.6.3.3 ergänzend zum NKLM
	3e			Patientenidentifikation	H	W	K	Der Student kennt die Prinzipien der Patientenidentifikation als aktiver Vorgang des Erkennens, Wiedererkennens und sich Vergewisserns. Der Student kennt diverse Möglichkeiten der Patientenidentifikation und kann diese anwenden.	Die Absolventin und der Absolvent wenden technisch unterstützte Untersuchungskompetenzen situativ adäquat, hygienisch einwandfrei und in einer für die Patientinnen und Patienten respektvollen Weise an. Sie können…	(nicht belegt)	… einen Transfusionsablauf gemäß dem Transfusionsgesetz vorbereiten und demonstrieren, insbesondere einen Bedside Test durchführen.	14b.3.1.2 (vgl. Anwendungsbeispiele) ergänzend zum NKLM
	3f			Score-Systeme	H	W	K	Der Student kennt Score-Systeme und das Ziel, durch deren Anwendung die Sicherheit der medizinischen Versorgung zu erhöhen. Er hat anhand eines Beispiels einen Score im Laufe des Studiums angewendet.				fehlt im NKLM
	3g			elektronische/mobile tools		W		Der Student kennt verschiedene elektronische und mobile Tools und deren Vor- und Nachteile in Bezug auf Patientensicherheit.	Die Absolventin und der Absolvent reflektieren die spezifischen Anforderungen der mündlichen, schriftlichen und elektronischen Kommunikation sowie der öffentlichen Kommunikation und interagieren unter Einhaltung des Datenschutzes kontextspezifisch.	(nicht belegt)	(bisher nicht belegt - offenabr neue LZ 3.Ebene vorgeschlagen. unklar im NKLM)	7.6. ergänzend zum NKLM
	3h			Hochsicherheit		W	K	Der Student ist mit dem Konzept der "Hochzuverlässigen Organisation" vertraut und kann Strategien benennen, mit denen diese Organisationen ihre hohe Widerstandsfähigkeit ("Resilienz") gegen unerwünschte Ereignisse erreichen.				fehlt im NKLM
	3i	Kommunikationskultur	Patient/Angehörige	open disclosure	H	W	K	Der Student kennt das Modell der vollständigen Kommunikation und kann es sowohl gegenüber Patienten als auch deren Angehörigen anwenden.	Die Absolventin und der Absolvent beachten die Patientensicherheit und sind sich ihrer unmittelbaren persönlichen Verantwortung bewusst.	Sie demonstrieren einen angemessenen Umgang mit unerwünschten Ereignissen und Fehlern. Sie können …	...Fehler adäquat gegenüber Patientinnen, Patienten und deren Angehörigen kommunizieren.	10.6.3.2
									Sie analysieren eigene Fehler und beherrschen eine situationsspezifisch angemessene Fehlerkommunikation.	(nicht belegt)	... Fehler möglichst zeitnah und direkt und verbunden mit einer Entschuldigung gegenüber dem Patientinnen, Patienten und ggf. deren Bezugspersonen / Sorgeberechtigten kommunizieren.	14c.3.4.2
	3j			informed consent	H	W	K	Der Student kann anhand eines Beispiels Informationen über die verschiedenen Behandlungsoptionen mit deren Vor- und Nachteilen, sowie Risiken verständlich mitteilen, darunter fällt auch die Option, nichts zu tun.	Die Absolventin und der Absolvent gestalten eine vertrauensvolle, stabile Arzt-Patienten-Beziehung und beherrschen eine professionelle und patientenzentrierte Gesprächsführung unter Berücksichtigung der spezifischen Gesprächstypen, Gesprächsphasen und Gesprächsaufgaben.	Sie gestalten Entscheidungsprozesse gemeinsam mit Patientinnen und Patienten oder deren Bezugspersonen* unter Berücksichtigung der Voraussetzungen und möglichen Folgen der Urteilsbildung (Partizipative Entscheidungsfindung/ Shared Decision Making).	… Information über die verschiedenen Behandlungsoptionen mit deren Vor- und Nachteilen und Risiken unter Einsatz von Hilfsmitteln verständlich mitteilen.	14c.2.6.2
									(s.o.)	Sie sind in der Lage zu einer angemessenen Risikokommunikation und Aufklärung. Sie können …	… (positive und negative) Konsequenzen eines Verzichts auf diagnostische und therapeutische Maßnahmen erklären.	14c.4.2.2
									Die Absolventin und der Absolvent gestalten ihr kommunikatives Handeln durch den gezielten Einsatz von Kommunikationsstrategien auch in herausfordernden klinischen Kontexten und Konstellationen erfolgreich.	Sie sind in der Lage zu einer angemessenen Risikokommunikation und Aufklärung. Sie können ...	Diagnostische und therapeutische Maßnahmen mit deren Vor- und Nachteilen und dem zu erwartenden Erfolg mit Hilfe von Techniken der transparenten Risikokommunikation darstellen, sowie Nutzen, Risiken und Kosten abwägen und kommunizieren.	14c 4.2.1
	3k			Umgang mit Emotionen		W		Der Student weiß, welche Emotionen im Zusammenhang mit unerwünschten Ereignissen auftreten können.	Die Absolventin und der Absolvent beachten die Patientensicherheit und sind sich ihrer unmittelbaren persönlichen Verantwortung bewusst.	Sie demonstrieren einen angemessenen Umgang mit unerwünschten Ereignissen und Fehlern. Sie können …		10.6.3. ergänzend zum NKLM
	3l		Team	second victim	H	W	K	Der Student weiß, dass ein unerwünschtes Ereignis bei den Behandelnden zu akuten Belastungsreaktionen führen kann, denen durch entsprechende Maßnahmen (Resilienz) entgegengewirkt werden kann.	Die Absolventin und der Absolvent beachten die Patientensicherheit und sind sich ihrer unmittelbaren persönlichen Verantwortung bewusst.	Sie demonstrieren einen angemessenen Umgang mit unerwünschten Ereignissen und Fehlern. Sie können …		10.6.3.ergänzend zum NKLM
	3m			speak up	H	W		Der Student weiß, dass das Äußern von Bedenken gegenüber allen Hierarchiestufen zur Vermeidung von Fehlern beitragen kann.	Die Absolventin und der Absolvent beachten die Patientensicherheit und sind sich ihrer unmittelbaren persönlichen Verantwortung bewusst.	Sie demonstrieren einen angemessenen Umgang mit unerwünschten Ereignissen und Fehlern. Sie können …	… eigenes und fremdes Verhalten reflektieren, Fehler erkennen und angemessen gegenüber Kolleginnen, Kollegen und Vorgesetzten ansprechen.	10.6.3.1
	3n			Führungskompetenz	H	W		Der Student kennt die Merkmale von Führungskompetenz und die damit verbundenen Handlungs- und Kommunikationsaufgaben sowie deren Bedeutung für die Patientensicherheit.	Die Absolventin und der Absolvent entwickeln eine Führungskompetenz.	Sie setzen sich mit der Rolle als junges Teammitglied und ihrer zukünftigen Entwicklung einer Führungspersönlichkeit auseinander. Sie können…	… in einer gegebenen medizinischen Patientensituation Erwartungen von Patientinnen, Patienten und Teammitgliedern an die ärztliche Führungsverantwortung wahrnehmen, reflektieren und adäquat ansprechen.	10.10.1.2
									Die Absolventin und der Absolvent reflektieren typische sensible Themenfelder im ärztlichen Berufsalltag und gestalten ihre Kommunikation auch in emotional herausfordernden Situationen angemessen.	Sie analysieren eigene Fehler und beherrschen eine situationsspezifisch angemessene Fehlerkommunikation.		14c.3.4. (14c.3.4.1-2)
	3o			Supervision/Debriefing	H	W		Der Student kennt die professionelle Möglichkeiten der Aufarbeitung eines unerwünschten Ereignisses.	Die Absolventin und der Absolvent beachten die Patientensicherheit und sind sich ihrer unmittelbaren persönlichen Verantwortung bewusst.	Sie kennen wesentliche Aspekte des Komplikationsmanagements, der Risiko-kommunikation, das Critical Incident Reporting System (CIRS), erkennen kritische Ereignisse, und sind eingewiesen in den Umgang mit falschen Entscheidungen. Sie können…		10.6.2 (10.6.2.1-2)
									(s.o.)	Sie demonstrieren einen angemessenen Umgang mit unerwünschten Ereignissen und Fehlern. Sie können …		10.6.3 (10.6.3.1-3)
	3p			Übergabekompetenz		W	K	Der Student kennt Merkmale einer vollständigen Patientenübergabe und kann diese anhand eines Beispiels durchführen.	Absolventin und der Absolvent sind zur Zusammenarbeit im ärztlichen Team befähigt und tragen hierdurch zu einer hohen Qualität und Effektivität der Versorgung im Gesundheitswesen bei.	Sie reflektieren ihre Aufgabe in Bezug auf eine kontinuierliche Patientenversorgung. Sie können…	… Krankengeschichten in treffender, problembezogener und übersichtlicher Weise in der Krankenakte, in der Übergabe an diensthabende Kolleginnen und Kollegen, im Befundbericht für Leistungsträger und im Arztbrief darstellen.	8.3.2.1
									Sie passen ihre Kommunikation den spezifischen Anforderungen verschiedener Arten mündlicher Kommunikation an.	(nicht belegt)	… eine mündliche oder telefonische Übergabe von Patientinnen und Patienten an ärztliche Kolleginnen und Kollegen durchführen.	14c.6.1.1
									(s.o.)	(s.o.)	… eine mündliche oder telefonische Übergabe eines Patienten an Angehörige der Pflege- bzw. anderer Gesundheitsberufe unter Verwendung geeigneter Fachsprache durchführen.	14c.6.1.2
	3q			sichere Kommunikation		W	K	Der Student kennt verschiedene Ansätze der Non-technical skills und kann eine Technik anhand eines Beispiels anwenden.	Die Absolventin und der Absolvent kennen Modelle und Methoden des Qualitätsmanagements und wenden diese an.	Sie haben Kenntnis über Maßnahmen zur Qualitätssicherung in der Patientenversorgung und deren Anwendungsbereiche. Sie können…	… in einer konkreten Krankheitssituation Maßnahmen der Qualitätssicherung benennen und sich aktiv daran beteiligen.	10.5.1.1 (vgl. Anwendungsbeispiele) ergänzend zu NKLM
									Die Absolventin und der Absolvent demonstriert kommunikative und kooperative Dimension und Non- Technical-Skills der Notfallmedizin.	(nicht belegt)	(nicht belegt)	17.2.
